# Supplementary material for: Synthesis and Study of the Optical Properties of a Conjugated Polymer with Configurational Isomerism for Optoelectronics
Source: Materials (Basel). 2023 Apr 6;16(7):2908. doi: 10.3390/ma16072908 (PMC10096395; doi:10.3390/ma16072908)
Supplement: Supplementary file 1 [file materials-16-02908-s001.zip]

Archive with 1 entries (1 files):
- materials-2209367-supplementary.pdf
